# Supplementary material for: AI-Driven Cell Tracking to Enable High-Throughput Drug Screening Targeting Airway Epithelial Repair for Children with Asthma
Source: J Pers Med. 2022 May 17;12(5):809. doi: 10.3390/jpm12050809 (PMC9146422; doi:10.3390/jpm12050809)
Supplement: Supplementary file 1 [file jpm-12-00809-s001.zip]

Archive with 6 entries (5 files):
- Supplementary Materials/
- Supplementary Materials/Additional File 1.pdf
- Supplementary Materials/Additional File 2.mp4
- Supplementary Materials/Additional File 3.mp4
- Supplementary Materials/Additional File 4.pdf
- Supplementary Materials/Additional File 5.html
